# Supplementary material for: Artificial intelligence-based volumetric measurements for longitudinal clinical assessment of treatment response in high-grade gliomas: Validation across institutional and public datasets
Source: Neurooncol Adv. 2026 Feb 17;8(1):vdag045. doi: 10.1093/noajnl/vdag045 (PMC12989098; doi:10.1093/noajnl/vdag045)
Supplement: vdag045_Supplementary_Data [file vdag045_supplementary_data.zip]

Archive with 2 entries (2 files):
- Supplementary Table and Figure Legends.docx
- Figure S1.tif
